# Supplementary material for: Mitochondrial DNA Variations in Colombian Creole Sheep Confirm an Iberian Origin and Shed Light on the Dynamics of Introduction Events of African Genotypes
Source: Animals (Basel). 2020 Sep 8;10(9):1594. doi: 10.3390/ani10091594 (PMC7552328; doi:10.3390/ani10091594)
Supplement: Supplementary file 1 [file animals-10-01594-s001.zip]

Archive with 8 entries (7 files):
- animals-906196-suppl-PROOF/
- animals-906196-suppl-PROOF/Supplementary Figure S1.bmp
- animals-906196-suppl-PROOF/Supplementary Figure S2.jpg
- animals-906196-suppl-PROOF/Supplementary Table S1.xlsx
- animals-906196-suppl-PROOF/Supplementary Table S2.xlsx
- animals-906196-suppl-PROOF/Supplementary Table S3.xlsx
- animals-906196-suppl-PROOF/Supplementary Table S4.docx
- animals-906196-suppl-PROOF/Supplementary Table S5.xlsx
