# Supplementary material for: Mitochondrial DNA Variations in Colombian Creole Sheep Confirm an Iberian Origin and Shed Light on the Dynamics of Introduction Events of African Genotypes
Source: Animals (Basel). 2020 Sep 8;10(9):1594. doi: 10.3390/ani10091594 (PMC7552328; doi:10.3390/ani10091594)
Supplement: Supplementary file 1 [file animals-10-01594-s001.zip › animals-906196-suppl-PROOF/Supplementary Table S1.xlsx]

## Sheet: Hoja5
Supplementary Table S1: Geographical distribution of Colombian Creole sheep that were sampled for mitochondrial DNA (mtDNA) genotyping.
Breed	Acronym	Region	Municipality	Climatologic region	Sample size	Latitude	Longitude
Ethiopian	OPCE	Córdoba	Monte Livano	Caribbean coast	4	7.990277	-75.44166
			Santa Fe de las Claras		4	8.17277	-76.0594
			Monteria		3	8.52416	-75.89527
			Ayapel		3	8.406094	-74.909470
			San Pelayo		4	8.809985	-75.588725
Total					18
Sudan	OPCS	Córdoba	Ayapel	Caribbean coast	4	8.406094	-74.909470
			Monteria		7	8.52416	-75.89527
			Tierra Alta		3	8.1877	-76.0594
			Monte Líbano		4	7.9711	-75.418
Total					18
Pelibuey	OPCP	Valle del Cauca	Cerrito (RNH)	Colombian southwest	14	3.6405	-76.32083
Total					14
Ethiopian	OPCE	Atlántico	Galapa	Caribbean coast	1	10.91638	-74.883
Sudan	OPCS				3	10.91639	-74.884
Total					4
Ethiopian	OPCE	Cesar	El Copey	Caribbean coast	1	10.015	-73.96
Sudan	OPCS				1	10.016	-73.97
Total					2
	OPCE	Magdalena	Pivijay	Caribbean coast	4	10.4694	-74.61527
Total					4
Wool creole	CL	Nariño	Córdoba	Colombian southwest	2	0.85138	-77.521
			Puerres		2	0.89722	-77.5038
Total					4
Wool creole	CL	Boyacá	Monguí	Andean reagion	5	5.5183	-73.47527
			Firavito		2	5.73527	-72.845
			Cocuy		7	6.23916	-72.4005
Total					14
Wayúu Creole	OPCw	Guajira	Uribia	Caribbean coast	2	11.6072	-72.23694
			Maicao		1	11.34083	-72.33
			Riohacha		1	11.458	-73.01
			Manaure		2	11.55944	-72.76083
			Lomoreneros		2	11.6205	-72.66
			Dibulla		1	11.458	-73.01027
			Urumita		2	11.6072	-72.23694
Total					11
Ecuador	Ecuador	Cantón Balzar	Balzar	Provincia de Guayas	2	-136	-79.9
		Cantón Quinsaloma	Quinsaloma	Provincia Los Rios	1	-12061	-79.147
Total					3
Total population					92
