# Supplementary material for: Mitochondrial DNA Variations in Colombian Creole Sheep Confirm an Iberian Origin and Shed Light on the Dynamics of Introduction Events of African Genotypes
Source: Animals (Basel). 2020 Sep 8;10(9):1594. doi: 10.3390/ani10091594 (PMC7552328; doi:10.3390/ani10091594)
Supplement: Supplementary file 1 [file animals-10-01594-s001.zip › animals-906196-suppl-PROOF/Supplementary Table S2.xlsx]

## Sheet: Hoja7
Supplementary Table S2: Haplotypes from Europe, India, Caucasus and America used for global comparison in this study
Country/region	n	References	Breed/GenBank accession numbers
Colombia	31	this work	MT515537-MT515620
Ecuador	3	this work	Ecuador Creole sheep /E17,E7,E18
Mexico	21	Alonso et al. (2017)	Mexican Creole sheep/AY582800–AY582820
Haplogroups reference	6	Meadows et al. (2005)	HM2361748(A), HM236175(A), HM236176(B), HM236178( C) ,HM236180(D), HM236182(E).
Haplogroups reference	1	Hiendleder et al. 2002	AF010406(B)
Iberia	14	Pereira et al. (2006)	DQ491576–DQ491736
India	5	Singh et al. (2013)	JX545477,JX545537,JX545539,JX545546,JX545548
Caucasian	3	Tapio et al (2006)	DQ242050,DQ242052,DQ242053
Germany	1	Hiendleder et al. 1998a	Merinoladschaf (AF039577)
Kenya-Africa	2	Resende et al. (2016)	KT867681 - KT867771
New Zealand	2	Wood & Phua (1996)	Romney (Z35293- Z35228)
Kazakhstan/Alma-Ata	1	Hiendleder et al. (2002)	Edilbey (AY091499 )
Turkey/Aegean	1	Hiendleder et al. (2002)	Kivircik (AY091495)
Turkey/central Anatolia	1	Hiendleder et al. (2002)	Akkaraman (AY091497)
Turkey/west Turkey	1	Hiendleder et al. (2002)	Daglic (AY091496)
