# Supplementary material for: Mitochondrial DNA Variations in Colombian Creole Sheep Confirm an Iberian Origin and Shed Light on the Dynamics of Introduction Events of African Genotypes
Source: Animals (Basel). 2020 Sep 8;10(9):1594. doi: 10.3390/ani10091594 (PMC7552328; doi:10.3390/ani10091594)
Supplement: Supplementary file 1 [file animals-10-01594-s001.zip › animals-906196-suppl-PROOF/Supplementary Table S3.xlsx]

## Sheet: Hoja3
Supplementary Table S3: D-loop mtDNA polymorphic sites in 31 sequence haplotypes from Colombian Creole sheep.
	15489	15497	15513	15604	15624	15648	15657	15658	15659	15671	15680	15697	15709	15722	15724	15732	15733	15746	15805	15830	15849	15859	15874	15876	15879	15882	15883	15896	15904	15924	15934	15937	15959	15961	15964	15979	15986	16002	16011	16028	16043	16045	16129	16131	16134	16145	16149	16218	16228
AF010406	T	T	T	T	T	G	G	T	A	T	T	A	T	A	T	G	T	T	T	T	A	T	C	T	T	G	T	T	A	A	C	T	T	T	C	C	C	A	A	C	T	A	C	A	T	C	T	C	G
h1	.	C	.	.	.	.	.	.	.	.	.	.	C	C	C	.	.	.	G	.	.	.	.	.	.	.	.	.	.	.	T	.	.	.	.	.	T	.	.	.	.	.	T	.	.	.	.	.	.
h2	.	C	.	.	.	.	.	.	.	.	.	.	C	C	C	A	.	.	G	.	.	.	.	.	.	.	C	.	.	.	T	.	.	.	.	.	T	.	.	.	.	.	T	.	.	.	.	.	.
h3	.	C	.	.	.	.	.	.	.	.	.	.	C	C	C	.	.	.	G	.	.	.	.	.	.	.	.	.	G	.	T	.	.	.	.	.	T	.	.	.	.	.	T	.	.	.	.	.	.
h4	.	C	C	.	.	.	.	.	.	.	.	.	C	C	.	A	C	.	G	.	G	C	.	C	.	A	.	.	.	.	T	.	.	.	.	.	.	G	G	.	.	.	T	.	.	.	.	.	.
h5	.	C	C	.	.	.	.	.	.	.	.	.	C	C	.	A	C	.	G	.	G	C	.	C	.	A	C	.	.	G	T	.	.	.	.	.	.	G	G	.	.	.	T	.	.	.	.	T	.
h6	.	C	.	.	.	.	.	.	G	.	.	.	C	C	C	.	C	.	G	.	.	C	.	.	.	.	.	.	G	.	.	.	.	.	.	.	.	.	.	.	.	.	T	.	.	.	.	.	.
h7	.	C	.	C	.	.	.	.	.	.	.	.	C	C	C	.	.	.	G	.	.	.	.	.	.	.	.	.	.	.	T	.	.	.	.	.	T	.	.	.	.	.	T	.	.	.	.	.	.
h8	.	C	.	.	.	.	.	.	.	.	.	.	C	C	C	.	.	.	G	.	.	C	.	.	.	.	.	.	.	.	T	.	.	.	.	T	T	.	.	.	.	.	T	.	.	.	.	.	.
h9	.	C	.	.	.	.	A	.	.	.	.	.	C	C	.	.	.	.	G	.	.	.	.	.	.	.	.	.	.	.	T	.	.	.	.	.	.	.	.	.	.	.	T	.	.	.	.	.	.
h10	.	C	.	.	.	.	.	.	.	.	.	.	.	C	.	.	.	.	G	.	.	.	.	.	.	.	.	.	.	.	T	.	.	.	.	.	T	.	.	.	.	.	T	.	.	.	.	.	.
h11	.	C	.	.	.	.	.	.	.	.	C	.	.	C	.	.	.	.	G	C	.	.	.	.	.	.	.	.	.	G	T	.	.	C	.	.	.	.	.	.	.	.	T	.	.	.	.	.	.
h12	.	C	.	.	.	A	.	.	.	.	.	G	.	C	.	.	.	.	G	.	.	.	.	.	.	.	.	.	.	.	T	.	C	.	.	.	.	.	.	.	.	C	T	.	.	.	.	.	.
h13	.	C	.	.	.	.	.	.	.	.	.	.	C	C	C	.	.	.	G	.	.	.	T	.	.	.	.	.	.	.	T	.	.	.	.	.	T	.	.	.	.	.	T	.	.	.	.	.	.
h14	.	C	.	C	.	.	.	.	.	.	.	.	C	C	C	.	.	.	G	.	.	.	.	.	.	.	.	.	.	.	T	.	.	.	.	.	T	.	.	.	.	.	T	.	.	.	.	.	.
h15	.	C	.	C	.	.	.	.	.	.	.	.	C	C	C	.	.	.	G	.	.	.	.	.	.	.	.	.	.	.	T	.	.	.	.	.	T	.	.	.	G	.	T	.	.	.	.	.	.
h16	.	C	.	.	.	.	.	.	.	.	.	.	C	C	C	.	.	.	G	.	.	.	.	.	.	.	.	.	.	.	T	.	.	.	.	.	.	.	.	.	.	.	T	.	.	.	.	.	.
h17	.	C	.	.	.	.	.	.	.	.	.	.	C	C	C	.	.	.	G	.	.	C	T	.	G	.	.	.	.	.	T	.	.	.	.	.	T	.	.	.	.	.	T	.	.	.	.	.	.
h18	.	C	.	.	.	.	.	.	.	.	.	.	C	C	C	.	.	.	G	.	.	C	T	.	.	.	.	.	.	.	T	.	.	.	.	.	T	.	.	T	.	.	T	.	.	T	.	.	.
h19	.	C	.	.	.	.	.	.	.	.	.	.	C	C	C	.	.	C	G	.	.	C	T	.	.	.	.	.	.	.	T	.	.	.	C	.	T	.	.	.	.	.	T	.	.	.	.	.	.
h20	.	C	.	.	.	.	.	C	.	.	.	.	C	C	C	.	.	.	G	.	.	.	T	.	.	.	.	.	.	.	T	.	.	.	.	.	T	.	.	.	.	.	T	.	.	.	.	.	.
h21	C	C	.	.	.	.	.	C	.	.	.	.	C	C	C	.	C	.	G	.	.	C	T	.	.	.	.	.	.	.	T	G	.	.	.	.	T	.	.	.	G	.	T	.	.	.	.	.	.
h22	.	C	.	.	.	.	.	.	G	.	.	.	.	C	.	.	.	C	G	.	.	C	.	.	.	.	.	.	.	G	.	.	.	.	.	.	T	.	.	.	.	.	T	.	.	.	.	.	.
h23	.	C	.	.	.	.	.	.	G	.	.	.	.	C	.	.	.	.	G	.	.	.	.	.	.	A	C	.	.	G	.	.	.	.	.	.	.	.	.	.	.	C	T	G	.	.	.	.	.
h24	.	C	.	.	.	.	.	.	G	.	.	.	.	C	.	.	.	.	G	.	.	.	.	.	.	.	C	.	.	G	.	.	.	.	.	.	.	.	.	.	.	C	T	G	.	.	.	.	.
h25	.	C	.	.	A	.	.	.	G	.	.	.	.	C	.	.	.	.	G	.	.	.	.	.	.	.	C	.	.	G	T	.	.	.	.	.	.	.	.	.	G	C	T	.	.	.	.	.	.
h26	.	C	.	.	.	.	.	.	G	.	.	.	.	C	.	A	C	.	G	.	.	.	.	.	.	.	C	.	.	.	.	.	.	.	.	.	.	.	.	.	.	C	T	G	.	.	.	.	.
h27	.	C	.	.	.	.	.	.	G	.	.	.	.	C	.	.	C	.	G	.	.	.	.	.	.	.	C	.	.	G	.	.	.	.	.	.	.	.	.	.	.	C	T	.	G	.	.	.	.
h28	.	C	.	.	.	.	.	.	.	C	.	.	.	C	.	.	.	C	G	.	.	.	.	.	.	.	.	C	.	.	T	.	.	.	T	.	.	.	.	.	.	.	T	.	.	.	.	.	.
h29	C	C	.	.	.	.	.	.	.	C	.	.	.	C	.	.	.	C	G	.	.	.	.	.	.	.	.	C	.	.	T	.	.	.	T	.	.	.	.	.	.	.	T	G	.	.	.	.	.
h30	.	C	.	.	.	.	.	.	.	C	.	.	.	C	.	.	.	C	G	.	.	.	.	.	.	.	.	C	.	.	T	.	.	.	T	.	.	.	.	.	.	.	T	G	.	.	C	.	.
h31	.	C	.	.	A	.	.	.	.	C	.	.	.	C	.	.	.	C	G	.	.	.	.	.	.	.	.	C	.	.	.	.	.	.	T	.	.	.	.	.	G	.	T	.	.	.	.		A
[truncated: 5 more columns]
