# Supplementary material for: Mitochondrial DNA Variations in Colombian Creole Sheep Confirm an Iberian Origin and Shed Light on the Dynamics of Introduction Events of African Genotypes
Source: Animals (Basel). 2020 Sep 8;10(9):1594. doi: 10.3390/ani10091594 (PMC7552328; doi:10.3390/ani10091594)
Supplement: Supplementary file 1 [file animals-10-01594-s001.zip › animals-906196-suppl-PROOF/Supplementary Table S5.xlsx]

## Sheet: Hoja2
Supplementary Table S5 : Analysis of molecular variance (AMOVA) in five breeds of Colombian Creole sheep.
Level	Degree of Freedom	Sum of square	Variance	Percentage of variation	P
Among breed	4	55.594	0.593	14.43	<0.001
Within breed	85	295.766	3.521	85.57	<0.001
Total	89	351.36	4.114
Pairwise Fst values (below diagonal) and P-value (above diagonal) between five breeds of Colombian Creole sheep.
	OPCP	OPCS	OPCE	CL	OPCW
OPCP	0	0.0001	0	0.0006	0.009
OPCS	0.28648	0	0.0519	0.0575	0.0069
OPCE	0.3222	0.0514	0	0.0282	0.0538
CL	0.21552	0.05096	0.07273	0	0.2369
OPCW	0.2027	0.14855	0.08812	0.02096	0
